# Supplementary material for: The Effect and Mechanism of Corilagin from Euryale Ferox Salisb Shell on LPS-Induced Inflammation in Raw264.7 Cells
Source: Foods. 2023 Feb 25;12(5):979. doi: 10.3390/foods12050979 (PMC10000429; doi:10.3390/foods12050979)
Supplement: Supplementary file 1 [file foods-12-00979-s001.zip]

Archive with 1 entries (1 files):
- foods-2173433-SI.pdf
